# Supplementary material for: Targeted PLK1 suppression through RNA interference mediated by high‐fidelity Cas13d mitigates osteosarcoma progression via TGF‐β/Smad3 signalling
Source: J Cell Mol Med. 2024 May 23;28(10):e18400. doi: 10.1111/jcmm.18400 (PMC11114212; doi:10.1111/jcmm.18400)
Supplement: Supplementary file 1 — Data S1. [file JCMM-28-e18400-s001.xlsx]

## Sheet: Control
	GN	Coverage [%]	# Peptides	# PSMs	# Unique Peptides	# AAs	MW [kDa]	calc. pI	Abundances (Grouped): Control
1	KRT9	69	29	53	29	623	62	5.24	1.17071e+09
2	KRT10	50	27	65	25	584	58.8	5.21	2.09852e+09
3	KRT2	69	30	48	24	639	65.4	8	1181675838
4	KRT1	49	30	68	26	644	66	8.12	3.15814e+09
5	PC	28	22	30	22	1178	129.6	6.84	1.49379e+08
6	HSPA8	27	9	13	6	627	68.8	5.52	3.20856e+07
7	PCCA	27	16	19	16	728	80	7.52	5.12374e+07
8	HSP90AA1	16	6	11	3	732	84.6	5.02	1.15714e+07
9	KRT5	35	20	26	12	590	62.3	7.74	133834584
10	HRNR	15	12	14	12	2850	282.2	10.04	2.9106e+07
11	HSP90AB1	15	6	10	3	724	83.2	5.03	1.36749e+07
12	KRT6A	35	18	20	3	564	60	8	2.41007e+07
13	HSPA5	20	8	14	6	654	72.3	5.16	1.72267e+07
14	KRT16	38	15	17	8	473	51.2	5.05	1.15055e+08
15	KRT6B	32	16	18	1	564	60	8	1.2186e+06
16	MYH9	8	6	7	6	1960	226.4	5.6	4.50407e+06
17	CLTC	9	8	9	8	1679	191.9	5.69	1.49945e+07
18	KRT14	36	13	14	6	472	51.5	5.16	4.82733e+07
19	EEF2	16	7	9	7	858	95.3	6.83	4.75504e+06
20	H3C15	30	2	4	1	136	15.4	11.27	2.78083e+06
21	MCCC1	19	8	9	8	725	80.4	7.78	2.19729e+07
22	ATP5F1B	18	5	6	5	529	56.5	5.4	1.1563e+07
23	H2AC20	37	2	4	2	129	14	10.9	19751344
24	HNRNPA2B1	20	4	6	4	249	28.4	4.86	1.16002e+07
25	EIF5AL1	16	1	3	1	154	16.8	5	3.88234e+06
26	YWHAB	8	2	4	2	246	28.1	4.83	7.13389e+06
27	HSP90B1	5	2	4	2	803	92.4	4.84	7.43116e+06
28	HSPD1	11	4	4	4	569	60.6	6.04	160888
29	H3	30	2	3	1	136	15.3	11.27	5774529
30	DHX9	7	5	5	5	1270	140.9	6.84	2.14192e+06
31	H2BC18	26	3	6	3	126	13.9	10.32	3.43211e+07
32	PGAM1	18	2	3	2	254	28.8	7.18	2.53573e+06
33	SPTBN1	3	5	6	5	2364	274.2	5.55	6.59693e+06
34	YWHAZ	13	2	3	2	245	27.7	4.79	6.33295e+06
35	ANP32A	20	5	7	1	249	28.6	4.09	5236511
36	SPCS3	13	1	2	1	180	20.3	8.62	2.23365e+06
37	GPI	3	1	3	1	558	63.1	8.32	154566
38	NCL	13	6	6	6	536	58.5	4.67	5.50121e+06
39	PKM2	13	3	4	3	343	37.3	8.22	2.45106e+06
40	CKMT1A	5	1	2	1	417	47	8.34	2.10076e+06
41	ANP32E	16	3	3	3	268	30.7	3.85	5.31432e+06
42	FLG2	4	4	4	4	2391	247.9	8.31	4.90559e+06
43	H3C1	30	2	3	1	136	15.4	11.12	1.41351e+07
44	RPS15	29	2	4	2	141	16.6	10.46	3.35338e+06
45	DDX39B	4	1	2	1	425	48.8	7.08	1.00743e+06
46	ARPC4	26	1	2	1	77	9.4	7.52	NA
47	H2AC21	40	2	2	2	130	14	10.89	8.482e+06
48	AZGP1	17	3	3	3	298	34.2	6.05	2.6553e+06
49	CDC42	29	2	3	2	191	21.2	6.55	866777
50	TCP1	5	1	2	1	433	46.9	5.59	NA
51	AGR2	18	2	2	2	195	22.2	8.76	2041166
52	PHB2	8	1	2	1	213	23.6	6.95	NA
53	KRT78	10	5	5	3	520	56.8	6.02	2.75263e+06
54	TLN1	3	2	2	2	2541	269.6	6.07	NA
55	DSG1	8	6	6	6	1049	113.7	5.03	4.19068e+06
56	PIP	32	4	4	4	146	16.6	8.05	9.00777e+06
57	KRT77	6	3	7	1	578	61.9	5.99	2.0072e+06
58	YWHAE	5	1	2	1	384	41.3	4.97	2.28849e+06
59	AP2B1	5	1	1	1	639	70.9	5.06	NA
60	MYH11	3	3	3	3	1938	223.4	5.53	1.81547e+06
61	HNRNPAB	10	2	3	2	327	35.7	6.95	4.86892e+06
62	TAGLN2	10	1	2	1	187	21.1	7.81	NA
63	ANXA2	18	3	3	3	248	28.4	5.83	4.60265e+06
64	PSMB1	7	1	2	1	241	26.5	8.13	382455
65	RHOA	13	1	4	1	187	21.2	6.2	2.32146e+06
66	C4B	1	2	3	2	1698	187.6	7.33	1.9633e+07
67	ALDH18A1	5	2	2	2	795	87.2	7.12	1.11468e+06
68	SLC25A6	9	1	1	1	298	32.8	9.74	823550
69	ACTN1	4	3	3	3	892	103	5.41	3.75794e+06
70	NDUFV1	7	1	1	1	457	50	8.21	NA
71	AKR1A1	7	1	1	1	325	36.6	6.79	756484
72	RPS2	11	2	2	2	293	31.3	10.24	801767
73	DSP	2	4	4	4	2319	265	7.34	1.54209e+06
74	H2AZ2	23	1	1	1	128	13.5	10.58	1.09545e+06
75	VCP	4	2	2	2	806	89.3	5.26	871951
76	PTP4A2	17	1	1	1	167	19.1	8.37	NA
77	TUBB2C	12	3	3	1	445	49.8	4.86	1.42414e+06
78	HNRNPU	6	2	2	2	744	81.7	5.83	5.48587e+06
79	DNAJB11	7	1	1	1	358	40.5	6.18	NA
80	SNRPD1	17	1	2	1	119	13.3	11.56	NA
81	ATP5F1A	7	3	3	3	553	59.7	9.13	402346
82	PTBP1	4	1	1	1	527	56.5	9.38	NA
83	MYL6	7	1	2	1	238	26.7	5.08	1.86433e+06
84	GFPT1	4	1	1	1	609	68.5	6.49	1.06836e+06
85	EIF4B	12	1	1	1	227	25.4	5.12	527341
86	LONP1	3	1	2	1	848	95	6.71	568600
87	CKB	4	1	2	1	405	44.9	6.11	783339
88	RWDD1	10	1	1	1	243	27.9	4.2	NA
89	MSN	12	2	2	2	329	38.8	9.35	1.81467e+06
90	RPL9	12	1	1	1	220	25	9.74	443162
91	CTNND1	2	1	1	1	938	104.8	6.87	785958
92	MACROH2A1	18	1	1	1	165	17.6	10.67	NA
93	GDI1	4	1	1	1	447	50.6	5.14	1.69505e+06
94	PSMD2	5	2	2	2	908	100.1	5.2	NA
95	JUP	4	2	2	2	745	81.7	6.14	986155
96	LSM5	36	1	1	1	91	9.9	4.54	NA
97	DDX3X	3	2	2	2	662	73.2	7.18	875293
98	TSN	10	1	1	1	228	26.2	6.44	NA
99	SNRPG	48	1	1	1	64	7.1	7.18	NA
100	VCL	2	1	1	1	1066	116.6	6.09	NA
101	IDH1	32	1	1	1	62	7.1	4.61	1.16334e+06
102	ARCN1	5	1	1	1	511	57.2	6.21	398890
103	CCT7	4	1	1	1	543	59.3	7.65	452088
104	HNRNPL	5	1	1	1	537	59.2	7.11	NA
105	RP	17	1	1	1	142	15.6	10.04	NA
106	HNRNPA1	8	2	3	2	307	33.1	9.13	4.19302e+06
107	ALYREF	10	1	1	1	264	27.5	11.05	NA
108	ETFA	9	1	1	1	229	24.1	8.66	277317
109	SRRM1	3	1	1	1	918	103.9	11.84	NA
110	CASP14	9	2	2	2	242	27.7	5.58	2.38403e+06
111	PSME1	8	1	1	1	249	28.7	6.02	NA
112	OGN	7	2	2	2	268	30.4	8.34	721378
113	H4C1	29	3	6	3	103	11.4	11.36	11687422
114	CNPY2	25	1	1	1	80	9.1	4.74	NA
115	CSTA	31	2	2	2	98	11	5.5	4923624
116	ANXA5	9	2	2	2	320	35.9	5.05	1.40764e+06
117	DYNC1H1	1	1	1	1	1942	222.3	6.67	NA
118	ARPC2	12	1	1	1	165	18.6	9.41	1.20788e+06
119	EIF3M	5	1	1	1	374	42.5	5.63	649065
120	PDIA3	11	1	3	1	123	13.5	7.3	2.05317e+06
121	PRDX5	8	1	1	1	214	22.1	8.7	738992
122	COL6A1	3	1	1	1	726	75.1	6.09	NA
123	ARF4	39	1	1	1	71	8	4.96	250787
124	GAPDH	5	1	1	1	260	27.9	6.95	1.69463e+06
125	MYL9	10	1	1	1	172	19.8	4.92	1.70462e+06
126	PSMA6	16	1	1	1	246	27.4	6.76	NA
127	KRT74	6	3	3	1	543	59.4	7.44	3325263
128	SNU13	10	1	1	1	272	30.1	9.55	NA
129	RHOC	14	1	1	1	169	19.2	5.1	1.21014e+06
130	KRT25	4	3	4	1	450	49.3	5.08	NA
131	EIF2S1	9	1	1	1	315	36.1	5.08	NA
132	CAND1	2	1	1	1	770	85.4	5.5	NA
133	LYZ	9	1	1	1	137	15.3	8.69	1.76338e+06
134	RAP1B	10	1	1	1	121	13.8	4.94	617239
135	S100A9	13	1	1	1	114	13.2	6.13	4.88562e+06
136	TGM3	5	3	3	3	693	76.6	5.86	3771732
137	CCT4	2	1	1	1	539	57.9	7.83	356117
138	LCP1	4	1	1	1	627	70.2	5.43	NA
139	SDHA	3	1	1	1	519	56.6	7.5	222971
140	ARPC3	15	1	1	1	84	9.7	7.93	768980
141	COPB2	13	1	1	1	177	20.2	4.42	337058
142	AHNAK	1	2	2	2	5890	628.7	6.15	1.00989e+06
143	PLEC	11	1	1	1	174	19.7	8.57	321800
144	IPO5	2	1	1	1	1099	123.8	5.06	NA
145	RPL15	7	1	2	1	174	20.5	11.28	1350297
146	GSN	5	1	1	1	767	84.7	5.83	NA
147	TXN	12	1	1	1	105	11.7	4.92	2.36346e+06
148	RACK1	8	1	1	1	236	26.3	8.84	1.06701e+06
149	HSPG2	0	1	1	1	4391	468.5	6.51	1.35449e+06
150	GFAP	15	1	1	1	75	8.4	9.86	22270192
151	RPN2	7	1	1	1	162	17.8	5.15	1.35273e+06
152	STT3B	2	1	1	1	826	93.6	8.91	1.03866e+06
153	LDHB	8	2	2	2	341	37.4	6.25	1515582
154	HNRNPF	6	1	1	1	415	45.6	5.58	NA
155	SERPINB12	4	1	1	1	405	46.2	5.53	1.64676e+06
156	DSC1	2	1	1	1	840	93.8	5.53	1.50364e+06
157	ALDOA	4	1	1	1	364	39.4	8.09	586582
158	EEF1G	7	1	1	1	437	50.1	6.67	NA
159	HNRNPUL1	3	1	1	1	641	71.7	8.98	NA
160	TM9SF3	10	1	1	1	253	29.9	5.82	NA
161	RPS16	20	1	1	1	50	5.6	9.63	NA
162	HSPE1	26	1	1	1	47	5.2	4.72	1.04582e+06
163	CAPNS1	9	1	1	1	268	28.3	5.2	195946
164	NIPSNAP2	7	1	1	1	286	33.7	9.36	396902
165	HBA1	11	1	1	1	142	15.2	8.68	4724431
166	PPP1CB	27	1	1	1	64	6.9	5.25	NA
167	COPB1	2	1	1	1	485	55.4	6.43	515102
168	SMU1	3	1	1	1	513	57.5	7.18	NA
169	DCD	10	1	1	1	110	11.3	6.54	8670747
170	CORO1A	4	1	1	1	461	51	6.68	NA
171	FSCN1	4	1	1	1	493	54.5	7.24	663297
172	LCN1	6	1	1	1	176	19.2	5.58	971829
173	S100A7	11	1	1	1	101	11.5	6.77	2.44854e+06
174	HMGB1	9	2	2	2	158	18.3	9.7	2.68599e+06
175	PPA1	6	1	1	1	289	32.6	5.86	458366
176	KRT80	3	1	1	1	452	50.5	5.67	21355826
177	LUM	5	1	1	1	338	38.4	6.61	388470
178	RPS7	11	1	1	1	194	22.1	10.1	2.11624e+06
179	ARG1	3	1	1	1	322	34.7	7.21	834461
180	HBB	9	1	1	1	128	14	6.95	NA
181	FABP5	9	1	1	1	101	11.3	6.07	2.37639e+06
182	SEC23A	2	1	1	1	736	82.9	7.46	351947
183	EIF3E	8	1	1	1	171	20.2	5.16	183307
184	MDH2	3	1	1	1	338	35.5	8.68	927119
185	RPS10	5	1	1	1	165	18.9	10.15	965250
186	ATP6V1E1	10	1	1	1	203	23.5	9.04	NA
187	GNAI1	6	1	1	1	354	40.3	5.97	NA
188	CPS1	2	1	1	1	660	73.3	5.41	794425
189	FAU	17	1	1	1	59	6.6	12.15	399064
190	KRT33A	2	1	1	1	404	45.9	4.82	NA
191	CPA4	2	1	1	1	421	47.3	6.7	354770
192	RPS3	11	1	1	1	123	13.5	8	NA
193	FBL	9	1	1	1	229	25.3	7.66	NA
194	SERPINF2	2	1	1	1	491	54.5	6.29	2817785
195	HSPA9	5	1	1	1	180	19.3	9.82	4599919
196	COPG1	1	1	1	1	874	97.7	5.47	NA
197	NDUFS3	6	1	1	1	264	30.2	7.5	355722
198	PYGL	2	1	1	1	819	94	7.31	226211
199	MIF	8	1	1	1	115	12.5	7.88	561752
200	CTSD	4	1	1	1	189	20.4	8.44	1.12164e+06
201	RPS27A	8	1	1	1	106	12.2	10.14	2.69971e+06
202	KRTHB6	6	1	1	1	123	12.9	8.37	NA
203	KRT7	3	1	1	1	469	51.4	5.48	1.44313e+06
204	HNRNPA3	4	1	1	1	378	39.6	9.01	551032

## Sheet: PLK1
	GN	Coverage [%]	# Peptides	# PSMs	# Unique Peptides	# AAs	MW [kDa]	calc. pI	Abundances (Grouped): PLK1
1	KRT2	79	47	118	33	639	65.4	8	3.49951e+09
2	KRT9	82	38	104	37	623	62	5.24	2.80374e+09
3	KRT10	63	34	106	27	584	58.8	5.21	3.99928e+09
4	KRT1	55	34	133	30	644	66	8.12	4.51987e+09
5	HRNR	21	20	26	20	2850	282.2	10.04	8.50215e+07
6	KRT5	45	31	53	4	590	62.3	7.74	3.02435e+08
7	KRT6A	51	29	46	4	564	60	8	7.44836e+07
8	KRT6B	48	27	49	1	564	60	8	2.76009e+06
9	KRT14	51	23	36	9	472	51.5	5.16	2.56206e+08
10	HSP90AB1	38	19	25	9	724	83.2	5.03	3.40667e+07
11	HSPA8	41	16	18	13	646	70.9	5.52	3.13316e+07
12	KRT16	50	22	31	6	473	51.2	5.05	4.39218e+07
13	HSP90AA1	31	16	21	7	732	84.6	5.02	1.02875e+07
14	ALB	35	22	56	22	609	69.3	6.28	1.64482e+09
15	DSP	11	26	27	26	2871	331.6	6.81	1.98692e+07
16	TPI1	69	12	15	12	249	26.7	6.9	3.80201e+07
17	KRT5	53	14	23	1	201	23.1	4.97	3.83503e+06
18	SMAD3	22	8	13	8	425	48.1	7.15	1.05705e+08
19	HSPA5	26	10	13	8	654	72.3	5.16	6.7019e+06
20	KRT78	23	12	13	10	520	56.8	6.02	21940261
21	H3C15	24	1	4	1	136	15.4	11.27	693090
22	YWHAZ	41	8	11	5	245	27.7	4.79	3.50419e+07
23	KRT3	13	14	22	1	628	64.4	6.48	906730
24	HSPA1B	17	8	9	6	642	70.1	5.66	9.9422e+06
25	ATP5F1B	16	5	9	5	529	56.5	5.4	9.27301e+06
26	KRT13	26	14	22	9	458	49.6	4.96	2.43826e+07
27	LDHB	28	10	12	9	341	37.4	6.25	2.11983e+07
28	H2AC20	37	2	6	2	129	14	10.9	1.04876e+07
29	DSG1	11	10	10	10	1049	113.7	5.03	1.47869e+07
30	EEF2	19	10	11	10	858	95.3	6.83	5.13367e+06
31	H3C1	24	1	4	1	136	15.4	11.12	5.11423e+06
32	CLTC	7	6	7	6	1679	191.9	5.69	5.08855e+06
33	TUBA1C	26	10	13	10	519	57.7	5.07	2.2947e+07
34	ACTG2	25	8	17	3	376	41.9	5.48	1.03095e+07
35	JUP	18	10	10	10	745	81.7	6.14	9.60412e+06
36	KRT77	16	10	28	6	578	61.9	5.99	5.82661e+06
37	GNAI2	7	7	7	7	1960	40.5	5.01	1.43141e+06
38	CAT	26	11	11	11	527	59.7	7.39	8.40174e+06
39	KRT17	23	13	19	3	432	48.1	5.02	2988800
40	H2AC21	40	2	4	2	130	14	10.89	5.00074e+06
41	PKM	25	11	14	11	457	49.9	7.83	7.73649e+06
42	H2BC18	19	2	5	2	126	13.9	10.32	1.3e+07
43	ANP32A	24	7	8	1	249	28.6	4.09	3.7358e+06
44	DSC1	9	6	8	6	840	93.8	5.53	1.42371e+07
45	keratin	39	6	7	1	244	27.6	4.83	563774
46	YWHAB	19	5	6	2	246	28.1	4.83	2.61119e+06
47	EIF5A	33	4	5	4	154	16.8	5.24	6.33119e+06
48	H3	24	1	2	1	136	15.3	11.27	1.16782e+06
49	RELA	28	6	6	6	298	59.9	5.46	8.9572e+06
50	PIP	55	6	6	6	146	16.6	8.05	1.35521e+07
51	GAPDH	30	5	5	5	260	27.9	6.95	1.00366e+07
52	H4C1	50	5	10	5	103	11.4	11.36	1.85857e+07
53	PPIA	35	5	8	4	165	18	7.81	7.44088e+06
54	CKB	15	4	5	4	405	44.9	6.11	3.0585e+06
55	ENO1	22	6	6	6	434	47.3	6.99	5.8705e+06
56	ANXA2	27	6	6	6	227	25.3	5.97	6.30101e+06
57	NCL	13	6	6	6	536	58.5	4.67	6.35965e+06
58	PHB2	18	3	4	3	267	29.7	9.88	NA
59	DCD	35	4	7	4	110	11.3	6.54	2.01683e+07
60	HSPD1	14	5	5	5	569	60.6	6.04	2.49046e+06
61	PGAM1	18	2	3	2	254	28.8	7.18	3.61765e+06
62	MYH11	3	2	2	2	1938	223.4	5.53	241080
63	FLG2	4	5	5	5	2391	247.9	8.31	1.1206e+07
64	YWHAQ	21	5	5	2	245	27.7	4.78	1.56382e+06
65	ANP32E	17	4	4	4	268	30.7	3.85	5.91389e+06
66	GPI	3	1	2	1	558	63.1	8.32	NA
67	SNC73	16	5	6	5	384	40.9	6.15	5.77772e+06
68	TAGLN2	20	2	2	2	187	21.1	7.81	937691
69	SERPINB12	19	5	5	5	405	46.2	5.53	8.04241e+06
70	TUBB2C	17	5	5	1	445	49.8	4.86	445307
71	LDHA	14	4	4	3	332	36.7	8.27	5.37009e+06
72	CCT8	11	5	5	5	548	59.6	5.6	2.22367e+06
73	MSN	7	4	5	2	577	67.8	6.4	1.87442e+06
74	HBB	24	3	3	3	147	16	8.06	8.61827e+06
75	CASP14	24	5	5	5	242	27.7	5.58	2.24634e+06
76	HNRPA2B1	11	3	5	3	301	31.1	9.14	3.86467e+06
77	ANXA5	15	4	4	4	320	35.9	5.05	2.45801e+06
78	DKFZp686I15196	12	4	5	3	466	50.9	8.06	1.03064e+06
79	CSTA	52	3	3	3	98	11	5.5	6.49891e+06
80	ARPC4	26	1	2	1	77	9.4	7.52	NA
81	SBSN	12	2	2	2	590	60.5	7.01	5.45082e+06
82	DHX9	3	3	3	3	1270	140.9	6.84	776572
83	RPS15	16	1	2	1	141	16.6	10.46	NA
84	RPS27A	24	2	3	2	106	12.2	10.14	7.78341e+06
85	HSP90B1	7	3	3	2	803	92.4	4.84	704917
86	YWHAE	15	5	5	3	384	41.3	4.97	2.8229e+06
87	KPRP	12	4	4	4	579	64.1	8.27	3.8827e+06
88	KRT25	4	3	14	1	450	49.3	5.08	906321
89	S100A9	27	4	4	4	114	13.2	6.13	9629246
90	VIM	11	5	5	5	466	53.6	5.12	1.9019e+06
91	VCP	4	2	2	2	806	89.3	5.26	278148
92	TGM3	6	4	4	4	693	76.6	5.86	8.37365e+06
93	ARF1	20	2	2	2	181	20.7	6.8	1.13713e+06
94	CKMT1A	5	1	1	1	417	47	8.34	757323
95	EEF1G	16	4	4	4	437	50.1	6.67	1.29216e+06
96	NDUFV1	7	1	1	1	457	50	8.21	NA
97	ATP5F1A	5	2	2	2	553	59.7	9.13	578684
98	DNAJB11	7	1	1	1	358	40.5	6.18	NA
99	RPS2	11	2	2	2	293	31.3	10.24	690248
100	LSM5	36	1	1	1	91	9.9	4.54	NA
101	TCP1	5	1	1	1	433	46.9	5.59	NA
102	AKR1A1	7	1	1	1	325	36.6	6.79	369219
103	MYL6	16	3	4	3	238	26.7	5.08	1.56004e+06
104	SPTBN1	1	2	3	2	2364	274.2	5.55	2.97331e+06
105	YWHAG	15	3	3	1	247	28.3	4.89	NA
106	VCL	3	2	2	2	1066	116.6	6.09	219768
107	HMGB1	26	3	3	3	158	18.3	9.7	2.21392e+06
108	DDX39B	9	3	3	3	425	48.8	7.08	1.51608e+06
109	SPCS3	13	1	1	1	180	20.3	8.62	NA
110	LTF	6	4	4	4	711	78.3	8.18	1.80566e+06
111	ALDH18A1	5	2	2	2	795	87.2	7.12	780291
112	ACTN1	3	2	2	2	892	103	5.41	1.01959e+06
113	EEF1B2	12	1	1	1	123	13.4	4.56	2.1953e+06
114	KRT7	6	4	8	1	469	51.4	5.48	NA
115	ARPC2	12	1	2	1	165	18.6	9.41	537210
116	HNRNPA1	12	3	4	3	307	33.1	9.13	1.86665e+06
117	EIF4B	12	1	1	1	227	25.4	5.12	163761
118	EIF2S1	9	1	1	1	315	36.1	5.08	NA
119	RPL24	19	3	3	3	157	17.8	11.25	1.97467e+06
120	LYZ	14	2	2	2	137	15.3	8.69	3.02245e+06
121	ARG1	13	3	3	3	322	34.7	7.21	5.43857e+06
122	RPS8	17	3	3	3	208	24.2	10.32	306450
123	AGR2	9	1	1	1	195	22.2	8.76	849035
124	CCT7	4	1	1	1	543	59.3	7.65	227352
125	FLG	2	2	2	2	4021	430.2	9.29	2.66528e+06
126	SNRPG	48	1	1	1	64	7.1	7.18	NA
127	COL6A1	3	1	1	1	726	75.1	6.09	428120
128	RAB10	17	3	3	3	200	22.5	8.38	1.3984e+06
129	GGCT	14	2	2	2	166	18.4	5.9	703057
130	TBCA	21	3	4	3	108	12.8	5.29	4.06146e+06
131	IGHG4	8	2	2	1	396	43.8	6.24	234282
132	PSMD2	2	1	1	1	908	100.1	5.2	NA
133	ALYREF	10	1	1	1	264	27.5	11.05	299645
134	SET	12	3	3	3	290	33.5	4.32	2.67455e+06
135	STMN1	23	3	3	3	149	17.3	5.97	3.43537e+06
136	HNRNPU	6	2	2	2	744	81.7	5.83	830756
137	S100A8	24	2	2	2	93	10.8	7.03	13720772
138	RPS7	11	1	1	1	194	22.1	10.1	908950
139	CCT4	2	1	1	1	539	57.9	7.83	263438
140	C4B	1	1	1	1	1698	187.6	7.33	919878
141	RPS16	14	2	2	2	152	17.1	10.96	946284
142	AHNAK	2	2	3	2	5890	628.7	6.15	916292
143	PDIA3	21	2	6	2	123	13.5	7.3	1.59801e+06
144	MTA2	4	3	3	3	668	75	9.66	363600
145	OLA1	4	1	1	1	396	44.7	7.81	201774
146	PSMA6	43	2	2	2	58	6.2	8.97	597793
147	ZG16B	14	2	2	2	178	19.6	5.95	1.1739e+06
148	CNPY2	25	1	1	1	80	9.1	4.74	NA
149	EZR	4	3	3	1	586	69.2	6.27	301732
150	SLC25A5	7	2	2	2	298	32.8	9.69	1.26654e+06
151	TXN	12	1	1	1	105	11.7	4.92	2.90685e+06
152	YBX1	13	2	2	1	374	42	10.43	1.12739e+06
153	ANXA4	11	1	1	1	319	35.9	6.13	NA
154	SEPTIN2	17	1	1	1	94	10.3	5.1	NA
155	SKP1	12	1	1	1	158	17.9	4.58	NA
156	CFL1	12	2	2	2	204	22.7	8.34	1.48899e+06
157	SDHA	3	1	1	1	519	56.6	7.5	183684
158	PTMAP7	13	1	1	1	110	12.1	3.79	4.53184e+06
159	FABP5	13	2	2	2	135	15.2	7.01	3.38466e+06
160	APRT	13	2	2	2	180	19.6	6.02	624255
161	HSPE1	26	1	1	1	47	5.2	4.72	686969
162	GSDMA	5	2	2	2	445	49.3	5.29	1.30395e+06
163	NPM1	8	2	2	2	274	30	4.75	3.29902e+06
164	PLEC	11	1	1	1	174	19.7	8.57	NA
165	RPS6	8	2	2	2	249	28.7	10.84	1.30013e+06
166	SMU1	3	1	1	1	513	57.5	7.18	NA
167	RAP1B	10	1	1	1	121	13.8	4.94	325872
168	RPL23A	8	1	1	1	170	19.4	10.48	1346803
169	RPN2	7	1	1	1	162	17.8	5.15	681316
170	GFAP	15	1	1	1	75	8.4	9.86	834455
171	POSTN	3	1	1	1	836	93.3	7.53	256620
172	H2AZ2	23	1	1	1	128	13.5	10.58	NA
173	CALML5	16	1	2	1	146	15.9	4.44	1.47503e+06
174	RAN	9	2	2	2	233	26.2	7.01	833741
175	HBA1	19	2	3	2	142	15.2	8.68	1.75054e+06
176	MDH2	3	1	1	1	338	35.5	8.68	674531
177	HIST1H1E	9	2	2	2	219	21.9	11.03	1.94463e+06
178	RPL6	5	1	2	1	288	32.7	10.58	96058
179	S100A7	23	2	2	2	101	11.5	6.77	1.17335e+06
180	UBA1	3	2	2	2	1058	117.8	5.76	601973
181	MACROH2A1	11	1	1	1	200	21.5	9.74	222690
182	SERPINB3	6	2	2	2	390	44.5	6.81	1.1402e+06
183	STT3A	3	1	1	1	705	80.5	8.07	345136
184	AHSA1	10	1	1	1	216	23.8	5.34	303952
185	DYNC1H1	1	1	1	1	1942	222.3	6.67	NA
186	KRT80	3	1	1	1	452	50.5	5.67	839457
187	ST13P4	7	2	2	2	240	27.4	5.08	648372
188	RPL5	8	2	2	2	238	27	9.13	1.57093e+06
189	RPS18	11	2	2	2	152	17.7	10.99	1.29309e+06
190	LMNA	6	2	2	2	342	38.6	6.49	400571
191	RP	17	1	1	1	142	15.6	10.04	NA
192	LGALS7	8	1	1	1	136	15.1	7.62	828004
193	GMPS	2	1	1	1	693	76.7	6.87	NA
194	FLNA	0	1	1	1	2647	280.6	6.06	409850
195	CAPN1	15	1	1	1	122	13.6	7.77	301752
196	HEL	6	1	1	1	208	22.7	9.32	298051
197	HPRT1	5	1	1	1	218	24.6	6.68	392795
198	MYL9	10	1	1	1	172	19.8	4.92	699897
199	NME1	19	2	2	2	152	17.1	6.19	1.84476e+06
200	RPLP2	10	1	1	1	115	11.7	4.54	973229
201	PFN1	16	2	2	2	140	15	8.27	460334
202	PSME1	8	1	1	1	249	28.7	6.02	NA
203	HEL	11	2	2	2	260	29.2	7.74	254151
204	LCN1	6	1	1	1	176	19.2	5.58	1.18191e+06
205	SFPQ	4	1	1	1	634	68.6	8.82	398332
206	RPL22	15	1	1	1	89	10.4	9.66	NA
207	ALDOA	4	1	1	1	364	39.4	8.09	581900
208	RHOA	13	1	1	1	187	21.2	6.2	470585
209	KPNA2	5	2	2	2	529	57.8	5.4	515129
210	RPS10	5	1	1	1	165	18.9	10.15	763504
211	ARHGDIA	7	1	1	1	204	23.2	5.11	578585
212	RPS24	9	1	1	1	131	15.2	10.9	2.90145e+06
213	CAND1	2	1	1	1	770	85.4	5.5	128509
214	PSMA7	5	1	1	1	238	26.7	8.87	342937
215	EIF3M	5	1	1	1	374	42.5	5.63	191505
216	AHCY	8	2	2	2	306	33.8	6.61	346802
217	G3BP	2	1	1	1	466	52.1	5.59	130814
218	RPL11	8	1	1	1	167	19	9.8	371027
219	CDC42	9	1	1	1	191	21.2	6.55	256223
220	GLRX3	4	1	1	1	335	37.4	5.39	270196
221	CYCS	19	2	2	2	101	11.3	9.66	416916
222	HNRNPF	6	1	1	1	415	45.6	5.58	377130
223	DMBT1	7	1	1	1	2413	260.6	5.44	260001
224	BPIFB1	3	1	1	1	484	52.4	7.23	616006
225	CPS1	2	1	1	1	660	73.3	5.41	441740
226	COPG1	1	1	1	1	874	97.7	5.47	NA
227	RPL4	3	1	1	1	427	47.7	11.06	515840
228	SSR1	3	1	1	1	265	29.6	4.3	205283
229	SCGB1D2	10	1	1	1	90	9.9	8.25	681300
230	NDUFS3	6	1	1	1	264	30.2	7.5	165464
231	LONP1	3	1	1	1	848	95	6.71	NA
232	UBE2N	12	1	1	1	89	10.1	8.79	NA
233	RNH1	6	1	1	1	194	21	4.73	223549
234	ANXA6	1	1	1	1	673	75.8	5.6	232729
235	SARS1	2	1	1	1	536	61.3	7.06	447351
236	XP32	3	1	1	1	250	26.2	7.97	1.08549e+06
237	MIF	8	1	1	1	115	12.5	7.88	732475
238	RPL12	5	1	1	1	165	17.8	9.42	1.22015e+06
239	RPS4X	4	1	1	1	243	27.2	9.94	343629
240	HSPB1	7	1	1	1	141	15.9	8.54	1.58877e+06
241	RPS3A	3	1	1	1	264	29.9	9.73	648096
242	UBTF	2	1	1	1	505	58.3	5	296475
243	HS24	3	1	1	1	474	52.3	8.21	NA
244	ETF1	2	1	1	1	423	47.4	5.57	97686.1
245	HEL	2	1	1	1	698	77	7.21	359505
246	CNBP	5	1	1	1	177	19.5	7.71	NA
247	HNRNPD	3	1	1	1	260	29.6	9.16	NA
248	APOA1	5	1	1	1	267	30.8	5.76	NA
249	PHGDH	9	1	1	1	165	17.5	5.12	221206
250	RPS9	6	1	1	1	139	16.6	11.06	178414
251	PSMB1	4	1	1	1	241	26.5	8.13	NA
252	RACK1	5	1	1	1	236	26.3	8.84	255661
253	COX2	4	1	1	1	227	25.5	4.82	399707
254	TXNDC17	13	1	1	1	75	8.4	5.76	289422
255	FKBP1A	10	1	1	1	129	14.9	9.52	407556
256	PPA1	3	1	1	1	289	32.6	5.86	563192
257	IGF2BP1	2	1	1	1	577	63.4	9.2	NA
258	EIF3E	8	1	1	1	171	20.2	5.16	196814
259	ESD	3	1	1	1	262	29	7.33	916771
260	RPS14	8	1	1	1	134	14.3	9.52	640559
261	EIF5	2	1	1	1	431	49.1	5.5	NA
262	SEC23A	2	1	1	1	736	82.9	7.46	NA
263	SERPINA12	2	1	1	1	414	47.1	9.29	416476
264	SREK1	13	1	1	1	100	10.7	4.78	NA
265	CACYBP	3	1	1	1	228	26.2	8.25	365745
266	RPS5	4	1	1	1	225	25.3	9.76	289381
267	PGRMC1	4	1	1	1	195	21.7	4.7	133390
268	FSCN1	4	1	1	1	493	54.5	7.24	263091
269	LUM	5	1	1	1	338	38.4	6.61	156405
270	SYPL1	8	1	1	1	135	15	5.77	569510
271	APOD	5	1	1	1	215	24.1	5.6	340468
272	NCCRP1	3	1	1	1	275	30.8	6.62	111988
273	RPS19	7	1	1	1	145	16.1	10.32	1210155
274	IPO5	2	1	1	1	1099	123.8	5.06	171871
275	RPS3	7	1	1	1	123	13.5	8	219601
276	HNRNPA3	3	1	1	1	378	39.6	9.01	232117
277	COL1A1	1	1	1	1	1464	138.9	5.8	1105282
278	VDAC2	4	1	1	1	282	30.3	7.81	190540
279	POF1B	2	1	1	1	589	68	6.32	283062
280	FKBP3	5	1	1	1	224	25.2	9.28	280726
281	HNRNPUL1	3	1	1	1	641	71.7	8.98	442638
282	SDHAF3	13	1	1	1	68	8	9.72	3.73597e+06
283	AMY1A	4	1	1	1	226	25.6	7.31	NA
284	DKFZp586J151	2	1	1	1	533	58.1	8.62	NA
285	PPP2R1B	3	1	1	1	601	66.2	4.94	94250.1
286	DKFZp686J01190	3	1	1	1	406	46	8.34	NA
287	PDIA6	3	1	1	1	440	48.1	5.08	318356
288	CS	5	1	1	1	224	24.9	6.86	NA
289	C3	12	1	1	1	100	11.7	5.58	442330
290	UPF1	1	1	1	1	1118	123	6.68	NA
291	RPL15	7	1	1	1	138	16.3	10.87	NA
292	FASN	0	1	1	1	2511	273.3	6.44	NA
293	ASXL3	1	1	1	1	2248	241.8	6.14	1.10747e+06
294	CTSD	4	1	1	1	189	20.4	8.44	479660
